# Supplementary material for: Combining Physio-Biochemical Characterization and Transcriptome Analysis Reveal the Responses to Varying Degrees of Drought Stress in Brassica napus L
Source: Int J Mol Sci. 2022 Aug 2;23(15):8555. doi: 10.3390/ijms23158555 (PMC9368929; doi:10.3390/ijms23158555)
Supplement: Supplementary file 1 [file ijms-23-08555-s001.zip]

Archive with 2 entries (2 files):
- ijms-1816366 supplementary figures from text.pdf
- Supplementary Table.xlsx
